# Supplementary material for: Preanalytical Considerations of Handling Suspected Creutzfeldt–Jakob Disease Specimens Within the Clinical Pathology Laboratories: A Survey-Based Approach
Source: J Clin Med. 2025 Jan 2;14(1):204. doi: 10.3390/jcm14010204 (PMC11722287; doi:10.3390/jcm14010204)
Supplement: Supplementary file 1 [file jcm-14-00204-s001.zip]

Archive with 1 entries (1 files):
- jcm-3370383-supplementary.pdf
